# Supplementary material for: Modeling of DNA Damage Repair and Cell Response in Relation to p53 System Exposed to Ionizing Radiation
Source: Int J Mol Sci. 2022 Sep 26;23(19):11323. doi: 10.3390/ijms231911323 (PMC9569799; doi:10.3390/ijms231911323)
Supplement: Supplementary file 1 [file ijms-23-11323-s001.zip]

Archive with 1 entries (1 files):
- ijms-1905291-supplementary.pdf
